# Supplementary material for: Gibberellin Signaling through RGA Suppresses GCN5 Effects on Arabidopsis Developmental Stages
Source: Int J Mol Sci. 2024 Jun 19;25(12):6757. doi: 10.3390/ijms25126757 (PMC11203840; doi:10.3390/ijms25126757)
Supplement: Supplementary file 1 [file ijms-25-06757-s001.zip]

Archive with 1 entries (1 files):
- ijms-3047008-supplementary.pdf
